# Supplementary material for: Immunostimulatory Effects of Guanine-Quadruplex Topologies as Scaffolds for CpG Oligodeoxynucleotides
Source: Biomolecules. 2025 Jan 10;15(1):95. doi: 10.3390/biom15010095 (PMC11763011; doi:10.3390/biom15010095)
Supplement: Supplementary file 1 [file biomolecules-15-00095-s001.zip]

Archive with 1 entries (1 files):
- biomolecules-3345338-supplementary.pdf
